# Supplementary material for: Epistatic Net allows the sparse spectral regularization of deep neural networks for inferring fitness functions
Source: Nat Commun. 2021 Sep 1;12:5225. doi: 10.1038/s41467-021-25371-3 (PMC8410946; doi:10.1038/s41467-021-25371-3)
Supplement: Supplementary file 4 — Supplementary Data 1 [file 41467_2021_25371_MOESM4_ESM.xlsx]

## Sheet: E. coli fitness
	DNN+EN	DNN	LASSO	LASSO up to order 2	Gradient Boosting	Random Forest
0	0.816661	0.843094	0.72837	0.700324	0.50344	0.500394
1	0.761303	0.718497	0.750234	0.700927	0.423602	0.629477
2	0.785963	0.381533	0.804713	0.804713	-0.0950907	0.864085
3	0.782327	0.61728	0.235937	0.835982	0.107236	0.483877
4	0.884617	0.914522	0.677904	0.799403	0.519908	0.703687
5	0.750342	0.650006	0.764699	0.754153	-0.125833	-0.549356
6	0.950231	0.892145	0.679642	0.939221	0.167175	0.85391
7	0.791758	0.607567	0.859444	0.859444	0.56211	0.621415
8	0.838021	0.776829	0.960546	0.960295	0.932222	0.897171
9	0.82525	0.796634	0.850673	0.850673	0.650143	0.674693
10	0.845562	0.594699	0.888958	0.888958	0.177379	-0.408322
11	0.783207	0.724685	0.852724	0.851543	-0.172472	0.171042
12	0.810985	0.768163	0.872121	0.872121	0.810476	0.624352
13	0.777624	0.754559	0.686069	0.686069	0.823925	0.717222
14	0.857944	0.630312	0.665399	0.858689	0.525666	0.550753
15	0.836695	0.813479	0.74919	0.74919	0.654768	0.694194
16	0.810879	0.775931	0.49241	0.630273	0.657019	0.880801
17	0.872556	0.870609	0.726698	0.903081	0.702045	0.722107
18	0.869581	0.769407	0.884358	0.884358	0.85172	0.837842
19	0.861051	0.623871	0.633236	-0.543047	0.038464	0.0647206

## Sheet: A. niger fitness
	DNN+EN	DNN	LASSO	LASSO up to order 2	Gradient Boosting	Random Forest
0	0.709362	0.863772	0.772981	0.811391	0.790627	0.466973
1	0.780268	0.721574	0.525806	0.525806	0.489646	0.242317
2	0.745337	0.756472	0.781032	0.738827	0.497974	0.810679
3	0.646436	0.466381	0.558277	0.558277	0.601597	0.592639
4	0.698496	-0.304072	0.737747	0.737747	0.566767	0.566882
5	0.852112	0.814091	0.67786	0.784625	0.772845	0.658745
6	0.78196	0.715992	0.852792	0.218574	-0.448842	0.329917
7	0.734258	0.765238	0.637261	0.555917	0.344484	0.576023
8	0.663342	0.615871	0.680037	0.680037	0.758378	0.531111
9	0.753821	0.678133	0.801022	0.801022	0.125266	0.391406
10	0.852946	-0.194792	0.65569	0.65569	0.798397	0.798881
11	0.619047	0.146057	0.783964	0.531762	0.685645	0.693603
12	0.698436	0.640079	0.717101	0.663608	0.399105	0.714586
13	0.672805	0.569431	0.610079	0.472051	0.528159	0.645199
14	0.726666	0.636971	0.312566	0.783641	0.684012	0.498867
15	0.753134	0.693127	0.812155	0.393266	0.712685	0.708467
16	0.785345	0.790537	0.913459	0.787321	0.505409	0.603279
17	0.820766	0.746302	0.79045	0.799501	0.621309	0.728422
18	0.84925	0.681859	0.832181	0.85064	0.286551	0.607741
19	0.798173	0.636882	0.903512	0.854273	0.746727	0.735333

## Sheet: beta lactame resistance
	DNN+EN	DNN	LASSO	LASSO up to order 2	Gradient Boosting	Random Forest
0	0.848107	0.572316	0.608432	0.802097	0.617204	0.530052
1	0.815088	0.901708	-0.400464	0.789368	-0.278537	-0.102882
2	0.658998	0.539085	0.171314	0.376867	-0.642751	-0.721885
3	0.798854	0.594519	0.637741	0.637741	0.474963	0.642351
4	0.397348	0.264069	0.528697	0.473365	0.0267263	0.179855
5	0.810963	0.779208	-1.46557	-0.841992	-0.271558	-0.295548
6	0.736234	0.672565	0.471556	0.471556	0.591354	0.649445
7	0.759999	0.569985	0.801604	0.756085	0.77415	0.745231
8	0.729706	0.713643	0.700203	0.697879	-0.0430017	0.31471
9	0.524878	0.412575	0.455879	0.455879	0.305309	0.395001
10	0.702506	0.657542	0.708173	-0.203255	0.235371	0.302167
11	0.672993	0.312032	0.499306	0.385313	0.43908	0.576939
12	0.739714	0.658021	0.583398	0.583398	0.625589	0.701975
13	0.400781	0.10779	0.625173	0.625173	0.572087	0.65076
14	0.431086	0.596673	0.485929	0.485929	0.380566	0.527534
15	0.787788	0.803525	0.212779	0.875322	0.614918	0.412538
16	0.646784	0.426341	0.603942	0.603942	0.855967	0.856162
17	0.63126	0.577233	0.544272	0.741396	0.535591	0.62065
18	0.716944	0.425883	0.458381	0.438724	0.65664	0.536359
19	0.467229	0.371733	0.524466	0.648217	0.487626	0.513758

## Sheet: S. cerevisiae growth
	DNN+EN	DNN	LASSO	LASSO up to order 2	Gradient Boosting	Random Forest
0	0.75491	0.701279	0.614441	0.749278	0.71721	0.791933
1	0.652433	0.606861	0.691026	0.623599	0.641741	0.666739
2	0.789382	0.640218	0.695169	0.653316	0.674035	0.695443
3	0.693588	0.557025	0.647119	0.782484	0.631903	0.697312
4	0.7638	0.552103	0.624707	0.826917	0.76041	0.791951
5	0.824576	0.650869	0.81726	0.758809	0.665719	0.612835
6	0.862498	0.703261	0.796113	0.839487	0.817674	0.819003
7	0.801819	0.772126	0.770624	0.764733	0.744282	0.739441
8	0.727557	0.731935	0.679288	0.675566	0.695482	0.724257
9	0.690292	0.569015	0.806723	0.742181	0.715889	0.784289
10	0.735724	0.651288	0.802179	0.79986	0.747758	0.808133
11	0.814663	0.681637	0.866887	0.753734	0.821905	0.835229
12	0.765406	0.597722	0.615741	0.79424	0.7635	0.75697
13	0.730518	0.605135	0.740835	0.743369	0.693461	0.747187
14	0.746273	0.560839	0.781292	0.736078	0.796892	0.718521
15	0.685429	0.616679	0.720414	0.720414	0.644952	0.646967
16	0.668045	0.494809	0.708698	0.575502	0.658207	0.617399
17	0.790853	0.519104	0.802315	0.82121	0.756685	0.801378
18	0.744261	0.340914	0.806699	0.794739	0.717358	0.798789
19	0.87585	0.599014	0.817698	0.816328	0.86969	0.916538
