# Supplementary material for: Epistatic Net allows the sparse spectral regularization of deep neural networks for inferring fitness functions
Source: Nat Commun. 2021 Sep 1;12:5225. doi: 10.1038/s41467-021-25371-3 (PMC8410946; doi:10.1038/s41467-021-25371-3)
Supplement: Supplementary file 5 — Supplementary Data 2 [file 41467_2021_25371_MOESM5_ESM.xlsx]

## Sheet: DNN + Epistatic Net
	20	40	60	80	100	120	140	160	180	200
0	0.355834	0.726288	0.827371	0.83497	0.860083	0.857286	0.832886	0.85335	0.85735	0.876623
1	0.173347	0.666964	0.844199	0.877371	0.877469	0.877666	0.873615	0.896316	0.887979	0.908276
2	0.16361	0.690659	0.814594	0.827739	0.878084	0.881792	0.895963	0.916717	0.923648	0.919368
3	0.444686	0.774259	0.834396	0.848638	0.884342	0.86649	0.910451	0.897588	0.885328	0.900331
4	0.661334	0.210655	0.745044	0.804282	0.896616	0.91207	0.920186	0.923074	0.911788	0.926353
5	-0.112876	0.72879	0.832373	0.809636	0.82703	0.8798	0.888365	0.892987	0.88869	0.908109
6	0.0324365	0.824544	0.828792	0.85881	0.849144	0.875723	0.858858	0.892957	0.89409	0.892883
7	-0.12615	0.702533	0.763468	0.836963	0.818414	0.839053	0.84766	0.862586	0.873515	0.885144
8	0.679854	0.828976	0.827656	0.838379	0.861299	0.85884	0.876643	0.883715	0.892793	0.899399
9	0.0930176	0.824192	0.809803	0.825578	0.828829	0.876102	0.887707	0.905264	0.896132	0.916536
10	-0.383957	0.616712	0.875676	0.843319	0.87123	0.83033	0.881536	0.883767	0.892892	0.917664
11	0.424992	0.767	0.800032	0.824202	0.827044	0.830946	0.864312	0.865517	0.846948	0.859117
12	0.277711	0.748807	0.850887	0.844603	0.895855	0.893645	0.907799	0.911585	0.927929	0.92621
13	0.753032	0.837381	0.854903	0.841845	0.862961	0.851995	0.880063	0.880539	0.887259	0.894644
14	0.0249221	0.77437	0.73934	0.809993	0.863599	0.894792	0.903668	0.918424	0.914626	0.910258
15	0.166088	0.751875	0.844955	0.861105	0.866508	0.886363	0.886043	0.901458	0.892942	0.910541
16	0.309776	0.79189	0.787017	0.817088	0.824229	0.84729	0.87795	0.859542	0.88885	0.895524
17	0.139233	0.771763	0.803288	0.856566	0.810739	0.881496	0.856483	0.851693	0.877976	0.887176
18	0.109722	0.764667	0.788035	0.871221	0.878344	0.893021	0.900871	0.911235	0.91178	0.912014
19	0.468608	0.804693	0.809468	0.860782	0.854672	0.851718	0.853754	0.870316	0.872424	0.877906

## Sheet: DNN + Elastic Net
	20	40	60	80	100	120	140	160	180	200
0	0.159661	0.162053	0.59948	0.667415	0.800736	0.789489	0.811244	0.824804	0.813247	0.854038
1	-0.133332	0.0682809	0.380079	0.68633	0.671897	0.806375	0.849131	0.875258	0.881081	0.891518
2	-0.343509	0.236127	0.662512	0.711839	0.789532	0.824055	0.86239	0.84575	0.844766	0.856165
3	0.0305285	0.468362	0.583636	0.703479	0.819085	0.779085	0.890779	0.8793	0.874436	0.888347
4	-0.116329	0.0058832	0.549945	0.677383	0.720159	0.829641	0.837512	0.877006	0.822194	0.871373
5	-0.376546	0.383295	0.681738	0.574054	0.698266	0.747717	0.764308	0.786304	0.816916	0.837017
6	-0.263995	0.45024	0.689194	0.783452	0.772257	0.758489	0.818376	0.862748	0.840918	0.864467
7	-0.344172	0.276039	0.246755	0.621031	0.777765	0.78426	0.803044	0.870368	0.830497	0.881395
8	0.159617	0.600952	0.710274	0.830304	0.833387	0.834775	0.846332	0.840794	0.870198	0.864425
9	-0.383127	-0.0483219	0.358571	0.802003	0.782459	0.817301	0.871939	0.835929	0.819306	0.888314
10	-0.757884	0.0984024	0.647123	0.801677	0.725152	0.784522	0.858757	0.849187	0.886719	0.90639
11	0.00471396	0.376617	0.525415	0.709869	0.710241	0.775994	0.788448	0.767281	0.804009	0.83197
12	-0.333743	0.412511	0.610138	0.711192	0.812166	0.799131	0.845457	0.889595	0.897633	0.908369
13	-0.130576	0.775511	0.751651	0.78755	0.764182	0.84253	0.853505	0.868807	0.854052	0.873855
14	-0.0607068	0.305388	0.426058	0.577141	0.706588	0.810513	0.814152	0.868133	0.884916	0.879381
15	-0.123451	0.415989	0.580915	0.624668	0.806615	0.821964	0.831429	0.877261	0.867972	0.888691
16	-0.309784	0.435995	0.532394	0.437664	0.708836	0.788733	0.849928	0.860284	0.892481	0.886861
17	-0.0202038	0.204298	0.296952	0.256361	0.61104	0.790919	0.817286	0.828792	0.849046	0.881495
18	-0.16493	0.29365	0.752966	0.840989	0.843908	0.846371	0.824209	0.822433	0.878685	0.875154
19	-0.09728	0.632508	0.790383	0.790324	0.832084	0.807779	0.820737	0.801849	0.834505	0.855566

## Sheet: DNN + L1 on last layer
	20	40	60	80	100	120	140	160	180	200
0	0.228204	0.306918	0.620755	0.694599	0.780172	0.76919	0.793896	0.78035	0.802355	0.837549
1	-0.0280392	-0.0953255	0.252626	0.574286	0.725955	0.798956	0.828473	0.863824	0.836181	0.867768
2	-0.0685684	0.280353	0.532036	0.736225	0.791648	0.843684	0.809427	0.840187	0.837238	0.833472
3	-0.118598	0.459243	0.606189	0.759137	0.765685	0.765439	0.835093	0.858223	0.866631	0.877449
4	-0.000581057	0.136643	0.575646	0.681936	0.707549	0.738721	0.806017	0.83355	0.852988	0.848108
5	-0.487424	0.143395	0.662856	0.586907	0.656193	0.74925	0.755089	0.784956	0.837578	0.839699
6	0.0736285	0.251291	0.650239	0.781673	0.805641	0.765641	0.821627	0.847867	0.826217	0.873733
7	-0.365194	0.416178	0.494795	0.655886	0.821249	0.777173	0.829569	0.825174	0.868837	0.845303
8	-0.165556	0.58786	0.759089	0.774952	0.776272	0.795783	0.836389	0.840904	0.869194	0.86806
9	-0.250674	0.0306521	0.361522	0.63338	0.77062	0.781316	0.852866	0.840637	0.85053	0.882389
10	-0.710884	-0.00831284	0.549522	0.665908	0.744021	0.789722	0.811415	0.819564	0.825681	0.841994
11	0.148383	0.227432	0.404638	0.692698	0.717991	0.793274	0.836563	0.782972	0.809484	0.839326
12	-0.0100606	0.515639	0.619102	0.740543	0.75381	0.792061	0.846314	0.864507	0.880512	0.895499
13	-0.0536002	0.693706	0.693931	0.771429	0.79717	0.825099	0.838798	0.861759	0.845001	0.84492
14	-0.124447	0.43705	0.582634	0.571746	0.691615	0.778645	0.829257	0.850089	0.867522	0.868289
15	-0.0478715	0.229576	0.532473	0.631701	0.74987	0.826087	0.813496	0.834036	0.827807	0.862449
16	-0.25514	0.36653	0.53818	0.580783	0.786917	0.822962	0.856819	0.840537	0.868784	0.890266
17	-0.0190678	0.196718	0.328524	0.325405	0.523749	0.703939	0.806603	0.780596	0.796246	0.834235
18	-0.184657	0.365135	0.660578	0.779322	0.795096	0.846995	0.847737	0.865399	0.842763	0.854415
19	-0.100564	0.491253	0.675254	0.803229	0.800319	0.80516	0.830649	0.851162	0.855866	0.858362

## Sheet: Lasso up to order 1
	20	40	60	80	100	120	140	160	180	200
0	0.0100252	0.0298174	0.0103127	-0.0122642	0.000776693	0.0363593	0.0149654	0.00241903	0.00664107	0.0343699
1	-0.25706	-0.172975	0.0593379	0.0605026	0.0584845	0.0722213	0.0786157	0.0432543	0.0604094	0.0587403
2	-0.151314	-0.14433	-0.00807955	0.0481757	-0.00838835	0.04302	0.0262131	0.0360846	0.00153298	0.0473403
3	-0.288614	-0.0153271	0.0423784	0.0542263	0.0504247	0.0864027	0.10239	0.0923336	0.118054	0.101824
4	0.00531216	0.0114825	-0.0107348	0.00275095	0.0251742	0.0980807	0.0983689	0.0865097	0.11947	0.112405
5	-0.559361	-0.120384	0.00762029	0.0714172	0.0642284	0.0902591	0.0890339	0.0836231	0.0965935	0.0897327
6	-0.212884	-0.0294821	0.0235098	-0.0394706	0.0228626	0.0556257	0.072141	0.0460287	0.0624039	0.0674201
7	-0.309679	-0.227358	-0.253972	0.0409633	0.0142659	0.044471	0.0439515	0.0515067	0.0519588	0.0530745
8	-0.0585993	-0.0201602	-0.00346401	0.0805587	0.0869456	0.0712059	0.0937999	0.0870544	0.109572	0.119757
9	-0.0165514	-0.031767	-0.0514767	-0.0420442	-0.0635053	0.00861231	0.0357132	0.0375049	0.0588457	0.0955749
10	-0.0787114	-0.135354	-0.0540434	-0.0792003	0.0310203	0.0464697	0.0719966	0.0962984	0.103046	0.0996728
11	-0.0223335	-0.0943569	-0.239584	0.0351083	0.0451894	0.0513472	0.0965263	0.0552889	0.0561469	0.0561821
12	0.0355043	-0.0337804	-0.0677442	0.0803173	0.123925	0.107762	0.100563	0.107802	0.125552	0.116726
13	-0.0858604	0.0383851	0.0495205	0.051252	0.0556187	0.060814	0.0628588	0.0594378	0.0599154	0.0612143
14	-0.0928579	-0.144235	-0.00484153	0.0645799	0.0680229	0.104249	0.0767593	0.0937517	0.0798338	0.0863471
15	-0.109265	-0.0970811	-0.0208383	-0.0149786	0.0535851	0.0392703	0.06414	0.0531504	0.0784992	0.0803929
16	-0.272035	-0.103626	-0.0496312	-0.0898383	-0.0439825	-0.0206082	0.0960943	0.0992603	0.0558871	0.0556594
17	-0.320259	-0.19408	-0.113342	-0.116604	-0.109841	-0.0158985	0.0845234	0.065412	0.0712269	0.067992
18	-0.0919142	-0.0288546	-0.0243333	0.0943583	0.0613734	0.0705445	0.085902	0.0434275	0.0743105	0.0908114
19	-0.264641	-0.148874	-0.150575	-0.0463122	0.00379148	0.0528935	0.0689222	0.0448153	0.0514269	0.0566672

## Sheet: Lasso up to order 2
	20	40	60	80	100	120	140	160	180	200
0	0.432737	0.699005	0.774438	0.806527	0.829445	0.815865	0.822584	0.81647	0.832108	0.810388
1	-0.0469745	0.0848721	0.798382	0.80057	0.786289	0.820787	0.825338	0.834808	0.837381	0.844014
2	0.198901	0.735694	0.774834	0.81253	0.824034	0.823238	0.800285	0.802114	0.826783	0.825066
3	0.31076	0.659559	0.701703	0.804759	0.811746	0.831944	0.84232	0.83514	0.84337	0.845681
4	0.0628817	0.327377	0.754336	0.788143	0.820846	0.833603	0.841554	0.842277	0.844483	0.84256
5	0.296734	0.687363	0.836737	0.821417	0.824788	0.825302	0.797796	0.833155	0.825793	0.838851
6	0.348046	0.71232	0.808964	0.821945	0.817231	0.832717	0.835699	0.841646	0.849426	0.849261
7	-0.320524	0.61716	0.810936	0.819984	0.815441	0.819384	0.825205	0.832883	0.834507	0.829187
8	0.524163	0.715266	0.738146	0.803896	0.809745	0.815729	0.822493	0.821137	0.824391	0.824401
9	-0.066474	0.696555	0.814546	0.828798	0.830678	0.836228	0.832963	0.838057	0.835556	0.846163
10	0.591226	0.378379	0.682918	0.737818	0.813771	0.817845	0.817497	0.837409	0.837163	0.840867
11	-0.215501	0.725889	0.836269	0.83191	0.829271	0.838026	0.838432	0.83611	0.844494	0.848598
12	0.350187	0.765395	0.787474	0.831597	0.829051	0.826796	0.837079	0.851885	0.850253	0.85944
13	0.212269	0.659529	0.811315	0.83544	0.840719	0.854948	0.852999	0.848605	0.856344	0.85849
14	-0.248222	0.601991	0.711709	0.762284	0.819613	0.817778	0.833874	0.835929	0.849024	0.851293
15	-0.202604	0.653563	0.705292	0.76705	0.798254	0.799999	0.823757	0.82771	0.830141	0.830684
16	-0.121407	0.69901	0.805991	0.788256	0.820993	0.832877	0.823322	0.823026	0.829079	0.844475
17	-0.271421	0.308229	0.822246	0.760189	0.764987	0.795599	0.814633	0.818441	0.821991	0.834144
18	0.319982	0.55599	0.657097	0.78553	0.801391	0.821836	0.833385	0.837683	0.839261	0.839617
19	0.660056	0.749193	0.780533	0.808865	0.821882	0.80599	0.808932	0.82467	0.825047	0.831718

## Sheet: Lasso up to order 3
	20	40	60	80	100	120	140	160	180	200
0	0.351192	0.801462	0.808368	0.821196	0.837616	0.838735	0.832746	0.826582	0.831711	0.830523
1	-0.26294	0.221008	0.770731	0.77499	0.790792	0.840748	0.836358	0.846823	0.852102	0.85933
2	-0.210106	0.474973	0.784032	0.802244	0.832495	0.814561	0.836465	0.850628	0.849198	0.847602
3	0.575018	0.671359	0.68168	0.787227	0.811856	0.823626	0.848331	0.853372	0.862742	0.863584
4	0.358281	0.244809	0.752605	0.787379	0.824115	0.822934	0.830043	0.847569	0.85307	0.871165
5	-0.230078	0.286511	0.823028	0.807528	0.82446	0.82141	0.836354	0.852263	0.858335	0.864558
6	-0.212884	0.705401	0.813911	0.81347	0.822468	0.833839	0.830093	0.838428	0.841927	0.845365
7	-0.259344	-0.121809	0.689864	0.814677	0.808628	0.816512	0.821447	0.828155	0.828364	0.829595
8	0.292467	0.773065	0.702218	0.804281	0.826714	0.813749	0.828998	0.842863	0.834644	0.83061
9	-0.066474	0.545361	0.69414	0.821187	0.8226	0.849151	0.83838	0.855379	0.843904	0.845816
10	0.671178	0.553353	0.658063	0.665173	0.815366	0.825883	0.829458	0.824646	0.834883	0.850438
11	-0.508534	0.673275	0.757684	0.82868	0.8226	0.833893	0.835954	0.835866	0.83908	0.838123
12	0.350187	0.593083	0.779561	0.835331	0.826231	0.840458	0.858899	0.871202	0.875785	0.87812
13	-0.310657	0.714286	0.828153	0.839235	0.848104	0.862333	0.853078	0.860834	0.875456	0.878861
14	-0.174208	0.644573	0.712223	0.753472	0.804331	0.828384	0.837821	0.84467	0.853383	0.853685
15	-0.217354	0.36208	0.664195	0.736363	0.797047	0.822797	0.817904	0.828717	0.843302	0.859778
16	0.034245	0.377035	0.698872	0.682114	0.817342	0.815755	0.826015	0.802325	0.816949	0.86905
17	-0.277196	0.612529	0.693929	0.645771	0.712516	0.778224	0.825159	0.814393	0.816042	0.824408
18	-0.967771	0.615841	0.685488	0.758509	0.802812	0.815706	0.836973	0.864552	0.867836	0.857625
19	0.666434	0.758134	0.799063	0.816	0.81966	0.819889	0.827236	0.830445	0.827679	0.829196

## Sheet: Lasso up to order 4
	20	40	60	80	100	120	140	160	180	200
0	-0.184005	0.685163	0.739892	0.821196	0.820756	0.825778	0.833478	0.828755	0.812584	0.82189
1	-0.978504	0.16571	0.613424	0.811716	0.805159	0.81954	0.837206	0.832254	0.834681	0.839154
2	-0.192264	0.549141	0.761355	0.837667	0.832495	0.827343	0.83701	0.835184	0.83838	0.82907
3	-0.112239	0.671359	0.663264	0.763993	0.828016	0.835137	0.835469	0.834112	0.860843	0.862665
4	-0.425609	-0.113469	0.538931	0.715576	0.804251	0.776655	0.830745	0.845118	0.855895	0.849815
5	-0.199557	0.139941	0.828705	0.792655	0.775948	0.825476	0.828286	0.841147	0.840845	0.860472
6	-0.64259	0.363311	0.763545	0.796971	0.834231	0.832717	0.826925	0.826716	0.840187	0.83721
7	-0.259344	-0.121809	0.0874609	0.81562	0.818675	0.806849	0.825922	0.82319	0.826954	0.827734
8	-0.255008	-0.148962	0.705788	0.811837	0.828911	0.83595	0.837767	0.836177	0.835019	0.833226
9	-0.066474	0.474705	0.646814	0.767015	0.777579	0.818143	0.819162	0.840385	0.844485	0.851497
10	0.00991733	0.40653	0.658063	0.665173	0.694996	0.809365	0.810168	0.807231	0.832247	0.840022
11	-0.403853	0.587357	0.757684	0.818847	0.817394	0.817667	0.823712	0.823683	0.823161	0.82898
12	-0.0645304	0.465809	0.779561	0.826981	0.797045	0.805916	0.845227	0.849198	0.867043	0.863803
13	-0.41006	0.707706	0.711029	0.776349	0.832467	0.863163	0.85962	0.84881	0.863479	0.859031
14	-0.174208	-0.0861377	0.562539	0.753472	0.820819	0.812348	0.838081	0.845439	0.845484	0.856387
15	-0.230282	0.36208	0.663224	0.772282	0.78403	0.817042	0.827139	0.825838	0.83595	0.847324
16	-0.316306	0.317333	0.696218	0.682114	0.796885	0.836292	0.822733	0.82236	0.830667	0.865284
17	-0.277196	0.328124	0.657566	0.622236	0.632516	0.61345	0.820932	0.814393	0.809861	0.81811
18	-0.336528	0.34296	0.663472	0.669503	0.796973	0.806069	0.817068	0.855837	0.841855	0.84361
19	-0.264641	0.663525	0.768887	0.80425	0.816948	0.817775	0.820596	0.830962	0.824283	0.829269

## Sheet: Lasso all orders
	20	40	60	80	100	120	140	160	180	200
0	-0.184005	0.685163	0.739892	0.821196	0.820756	0.825778	0.833478	0.828755	0.812584	0.82189
1	-0.978504	0.16571	0.613424	0.811716	0.805159	0.81954	0.837206	0.832254	0.834681	0.839154
2	-0.192264	0.549141	0.761355	0.837667	0.832495	0.827343	0.83701	0.835184	0.83838	0.82907
3	-0.112239	0.671359	0.663264	0.763993	0.828016	0.835137	0.835469	0.834112	0.860843	0.862665
4	-0.425609	-0.113469	0.538931	0.715576	0.804251	0.776655	0.830745	0.845118	0.855895	0.849815
5	-0.199557	0.139941	0.828705	0.792655	0.775948	0.825476	0.828286	0.841147	0.840845	0.860472
6	-0.64259	0.363311	0.763545	0.796971	0.834231	0.832717	0.826925	0.826716	0.840187	0.83721
7	-0.259344	-0.121809	0.0874609	0.81562	0.818675	0.806849	0.825922	0.82319	0.826954	0.827734
8	-0.255008	-0.148962	0.705788	0.811837	0.828911	0.83595	0.837767	0.836177	0.835019	0.833226
9	-0.066474	0.474705	0.646814	0.767015	0.777579	0.818143	0.819162	0.840385	0.844485	0.851497
10	0.00991733	0.40653	0.658063	0.665173	0.694996	0.809365	0.810168	0.807231	0.832247	0.840022
11	-0.403853	0.587357	0.757684	0.818847	0.817394	0.817667	0.823712	0.823683	0.823161	0.82898
12	-0.0645304	0.465809	0.779561	0.826981	0.797045	0.805916	0.845227	0.849198	0.867043	0.863803
13	-0.41006	0.707706	0.711029	0.776349	0.832467	0.863163	0.85962	0.84881	0.863479	0.859031
14	-0.174208	-0.0861377	0.562539	0.753472	0.820819	0.812348	0.838081	0.845439	0.845484	0.856387
15	-0.230282	0.36208	0.663224	0.772282	0.78403	0.817042	0.827139	0.825838	0.83595	0.847324
16	-0.316306	0.317333	0.696218	0.682114	0.796885	0.836292	0.822733	0.82236	0.830667	0.865284
17	-0.277196	0.328124	0.657566	0.622236	0.632516	0.61345	0.820932	0.814393	0.809861	0.81811
18	-0.336528	0.34296	0.663472	0.669503	0.796973	0.806069	0.817068	0.855837	0.841855	0.84361
19	-0.264641	0.663525	0.768887	0.80425	0.816948	0.817775	0.820596	0.830962	0.824283	0.829269

## Sheet: Gradient Boosting
	20	40	60	80	100	120	140	160	180	200
0	0.223436	0.762818	0.791739	0.785671	0.838374	0.834572	0.781738	0.801962	0.822843	0.850261
1	-0.554848	-0.386783	0.410584	0.533414	0.633975	0.861124	0.719455	0.775399	0.897829	0.858723
2	-0.205357	0.17753	0.692451	0.774914	0.650509	0.856253	0.873119	0.793063	0.878502	0.881842
3	-0.561054	0.189941	0.702086	0.708218	0.826751	0.837977	0.875069	0.880038	0.898697	0.910631
4	0.235442	0.240439	0.678317	0.691574	0.850474	0.885098	0.907744	0.911643	0.91075	0.915811
5	0.116453	0.30272	0.835116	0.766423	0.824319	0.820531	0.816212	0.846003	0.852096	0.85887
6	-1.08611	0.144752	0.743158	0.815469	0.796917	0.83193	0.839111	0.861896	0.868461	0.870269
7	-0.234901	0.325261	0.496818	0.679348	0.710148	0.755266	0.809514	0.86936	0.877301	0.873851
8	0.422798	0.655049	0.687014	0.791239	0.807631	0.802949	0.816354	0.812306	0.820367	0.817864
9	-0.369162	0.560968	0.855791	0.659715	0.617811	0.819257	0.844186	0.844969	0.849619	0.89235
10	-0.508886	-0.238941	0.821185	0.638421	0.842292	0.842916	0.863619	0.856503	0.869318	0.871775
11	-0.223195	0.693274	0.69773	0.772706	0.777167	0.850264	0.838977	0.833471	0.848219	0.862599
12	-0.216325	0.379171	0.325371	0.818579	0.84004	0.840715	0.847872	0.863852	0.902625	0.906786
13	0.163905	0.733693	0.630929	0.692149	0.811424	0.855924	0.853157	0.86947	0.879723	0.903468
14	-0.613028	0.559903	0.704338	0.75749	0.811337	0.835691	0.871209	0.847948	0.90058	0.903679
15	-0.358885	0.657231	0.61352	0.501632	0.56754	0.708813	0.829727	0.712775	0.841417	0.872255
16	-0.36756	0.202183	0.24295	0.795924	0.761599	0.775164	0.867621	0.85513	0.864281	0.887048
17	-0.778202	0.351737	0.320005	0.384844	0.455214	0.741879	0.774057	0.662294	0.75695	0.713057
18	-0.0305371	-0.268229	0.349792	0.798569	0.794892	0.872495	0.866022	0.86168	0.856958	0.867543
19	-1.22389	-0.191347	0.393465	0.827599	0.830642	0.864623	0.863784	0.871681	0.869233	0.865026

## Sheet: Random Forest
	20	40	60	80	100	120	140	160	180	200
0	0.156794	0.4001	0.694849	0.795429	0.847401	0.845577	0.836484	0.842789	0.858522	0.866314
1	-0.139212	-0.0144166	0.28111	0.434345	0.59733	0.754759	0.67692	0.696345	0.843319	0.836256
2	0.0115	0.360636	0.676819	0.718013	0.681761	0.806978	0.804957	0.807309	0.844115	0.862032
3	-0.154222	0.174581	0.633256	0.689294	0.776289	0.778461	0.862061	0.880385	0.88762	0.894547
4	0.0124253	0.29366	0.680973	0.698174	0.825669	0.866951	0.890312	0.914386	0.914511	0.921119
5	0.0983491	0.409372	0.823885	0.724159	0.77757	0.824103	0.817367	0.82319	0.833582	0.866711
6	-0.259784	0.265155	0.687827	0.810304	0.849539	0.850198	0.856183	0.878061	0.881858	0.887359
7	-0.06203	0.198058	0.037798	0.548299	0.430099	0.603483	0.762333	0.835978	0.861544	0.872658
8	0.1566	0.702081	0.779097	0.819248	0.845897	0.82701	0.840249	0.83206	0.850032	0.843529
9	-0.148593	0.0977584	0.497928	0.578996	0.561876	0.681988	0.70287	0.781237	0.834013	0.899656
10	-0.192659	-0.0102509	0.402755	0.517361	0.784966	0.827557	0.868614	0.872154	0.886635	0.89972
11	0.0656536	0.388468	0.461488	0.793709	0.715929	0.846487	0.850404	0.86036	0.867855	0.867949
12	-0.0207799	0.378248	0.419445	0.720021	0.820156	0.856344	0.87461	0.881355	0.91749	0.918053
13	0.253686	0.475892	0.615809	0.675333	0.769962	0.859292	0.848743	0.850266	0.862577	0.891142
14	-0.393304	0.376024	0.6083	0.704341	0.788785	0.846266	0.859065	0.859928	0.888386	0.887452
15	-0.0161132	0.33923	0.50457	0.490556	0.543387	0.620176	0.702693	0.731885	0.807592	0.835969
16	-0.227709	0.157551	0.337603	0.641975	0.570796	0.700886	0.787111	0.809802	0.844427	0.883161
17	-0.342369	0.118552	0.41055	0.426831	0.411926	0.549338	0.716532	0.701923	0.739449	0.734236
18	-0.0648949	0.0745401	0.307132	0.659869	0.719159	0.722536	0.767386	0.82488	0.876134	0.885399
19	-0.200875	0.159337	0.391661	0.692065	0.695506	0.796498	0.851822	0.867353	0.866146	0.858104
