# Supplementary material for: Epistatic Net allows the sparse spectral regularization of deep neural networks for inferring fitness functions
Source: Nat Commun. 2021 Sep 1;12:5225. doi: 10.1038/s41467-021-25371-3 (PMC8410946; doi:10.1038/s41467-021-25371-3)
Supplement: Supplementary file 6 — Supplementary Data 3 [file 41467_2021_25371_MOESM6_ESM.xlsx]

## Sheet: DNN + Epistatic Net
	20	40	60	80	100	120	140	160	180	200
0	0.483184	0.287044	0.246695	0.2605	0.262826	0.223211	0.240545	0.233805	0.220725	0.214091
1	0.533293	0.415458	0.246229	0.20529	0.226994	0.217629	0.211738	0.212466	0.21068	0.198372
2	0.579163	0.33267	0.25838	0.238168	0.205862	0.19831	0.180188	0.169867	0.176762	0.163778
3	0.443192	0.280054	0.24246	0.214062	0.203373	0.219316	0.215278	0.186847	0.193316	0.195595
4	0.379808	0.527638	0.308404	0.285424	0.212221	0.201627	0.208067	0.165143	0.195732	0.182889
5	0.631482	0.320247	0.254118	0.266968	0.249791	0.223013	0.196832	0.217147	0.199082	0.194793
6	0.579096	0.254557	0.229779	0.280358	0.24745	0.208994	0.261331	0.32422	0.497528	0.249407
7	0.92751	0.330425	0.252596	0.300834	0.26764	0.253455	0.237889	0.228753	0.227695	0.220963
8	0.347371	0.240162	0.243768	0.24518	0.224179	0.249898	0.202862	0.203383	0.222834	0.185083
9	0.495509	0.270266	0.259764	0.246921	0.305648	0.210761	0.311836	0.183899	0.200859	0.178879
10	0.734489	0.364089	0.239939	0.231688	0.229039	0.218712	0.233236	0.23377	0.219521	0.18998
11	0.451016	0.337252	0.279615	0.271405	0.267605	0.276299	0.220267	0.220442	0.231691	0.222539
12	0.622992	0.322413	0.230685	0.232821	0.206588	0.219981	0.198502	0.184	0.165563	0.166489
13	0.337387	0.275899	0.242533	0.253612	0.250876	0.237928	0.215589	0.212107	0.226831	0.219898
14	0.587119	0.308089	0.308667	0.254621	0.222551	0.217198	0.182225	0.194491	0.170165	0.208152
15	0.538869	0.331307	0.242208	0.232329	0.220239	0.205941	0.222627	0.216671	0.209298	0.213656
16	0.5373	0.275206	0.275854	0.249193	0.299722	0.233288	0.207306	0.280881	0.197819	0.229482
17	0.548922	0.293902	0.290908	0.244922	0.26227	0.225825	0.279626	0.240246	0.247769	0.201533
18	0.62817	0.308479	0.278041	0.256143	0.200582	0.189249	0.367054	0.170363	0.170894	0.164973
19	0.438288	0.26076	0.278118	0.250397	0.222236	0.256893	0.224216	0.244667	0.206668	0.204134

## Sheet: DNN + Elastic Net
	20	40	60	80	100	120	140	160	180	200
0	0.597075	0.534395	0.368802	0.311716	0.318764	0.272658	0.265744	0.244144	0.312131	0.223557
1	0.742049	0.546338	0.448484	0.32243	0.33635	0.266315	0.240011	0.212242	0.229647	0.223681
2	0.693563	0.494368	0.374237	0.320579	0.277072	0.24766	0.208906	0.241176	0.245716	0.260833
3	0.641849	0.439283	0.379523	0.332112	0.314514	0.357024	0.239321	0.200474	0.250632	0.209055
4	0.625137	0.58992	0.411693	0.354911	0.307911	0.310617	0.264517	0.255187	0.238776	0.234732
5	0.703637	0.469138	0.349431	0.420276	0.353144	0.358917	0.281703	0.284821	0.254527	0.253344
6	0.674488	0.491041	0.307295	0.277858	0.309407	0.292332	0.264463	0.23597	0.235842	0.231314
7	0.902163	0.540672	0.819699	0.360321	0.296263	0.27961	0.25968	0.238387	0.250923	0.219008
8	0.569919	0.378031	0.334304	0.29327	0.257434	0.253785	0.244854	0.284692	0.277504	0.232667
9	0.637763	0.698079	0.445112	0.270976	0.280283	0.239003	0.295621	0.355048	0.258692	0.200607
10	0.862417	0.513604	0.362429	0.283502	0.340705	0.279257	0.245611	0.280028	0.2213	0.242672
11	0.689571	0.545531	0.454649	0.318093	0.348638	0.306153	0.323653	0.282298	0.264234	0.290261
12	0.667307	0.569454	0.388317	0.349045	0.28611	0.243823	0.235041	0.203963	0.218431	0.186214
13	0.630952	0.282795	0.308516	0.273133	0.286789	0.279385	0.306981	0.276611	0.253621	0.236168
14	0.886103	0.454242	0.45045	0.414053	0.341185	0.268268	0.25114	0.317305	0.228354	0.238445
15	0.682068	0.511487	0.405542	0.346747	0.286776	0.280275	0.283563	0.221166	0.246261	0.213774
16	0.815853	0.457649	0.395081	0.432403	0.29981	0.251622	0.250449	0.262013	0.257016	0.247691
17	0.600247	0.587464	0.492181	0.503673	0.406348	0.296262	0.274058	0.285114	0.255847	0.233774
18	0.628255	0.443387	0.291562	0.237256	0.258524	0.254135	0.256482	0.235717	0.217873	0.211918
19	0.947914	0.35225	0.270129	0.306487	0.270712	0.30845	0.24585	0.282906	0.258439	0.233127

## Sheet: DNN + L1 on last layer
	20	40	60	80	100	120	140	160	180	200
0	0.517396	0.486627	0.36034	0.319465	0.277101	0.282873	0.262854	0.272878	0.258162	0.234901
1	0.599889	0.605212	0.497587	0.375714	0.303886	0.262683	0.241703	0.21822	0.235238	0.214136
2	0.614061	0.502591	0.401527	0.297732	0.261777	0.224751	0.252546	0.227199	0.230501	0.22929
3	0.63267	0.436707	0.378091	0.295844	0.288782	0.28775	0.239244	0.223873	0.215099	0.204653
4	0.595651	0.550686	0.392915	0.343244	0.328227	0.306975	0.265569	0.242981	0.225793	0.230112
5	0.728914	0.559825	0.343591	0.377428	0.346614	0.293015	0.287586	0.272767	0.23674	0.234821
6	0.591803	0.517641	0.356594	0.277497	0.267944	0.289421	0.25089	0.23194	0.242988	0.210775
7	0.692901	0.452075	0.416355	0.345478	0.250907	0.282922	0.246724	0.247442	0.215432	0.231112
8	0.64683	0.380899	0.290963	0.279482	0.282283	0.266176	0.24172	0.233271	0.218621	0.217388
9	0.655104	0.578126	0.47042	0.361114	0.287748	0.279159	0.230604	0.240036	0.231924	0.207693
10	0.770515	0.593453	0.395432	0.33886	0.29844	0.268487	0.247976	0.243916	0.240797	0.226306
11	0.548482	0.522613	0.460764	0.331134	0.314759	0.269847	0.240374	0.273463	0.258655	0.235149
12	0.60848	0.423358	0.373375	0.304088	0.298748	0.275377	0.234213	0.219987	0.205837	0.190926
13	0.604125	0.338615	0.336198	0.28523	0.270633	0.251419	0.242735	0.22639	0.23768	0.239151
14	0.631958	0.439831	0.383475	0.391504	0.328077	0.275888	0.238086	0.222795	0.214388	0.21224
15	0.610387	0.52512	0.408924	0.362623	0.299747	0.250795	0.258355	0.243435	0.246596	0.222405
16	0.675069	0.463657	0.39158	0.374371	0.267857	0.249028	0.220629	0.238027	0.211525	0.193918
17	0.600179	0.523256	0.482293	0.482624	0.41163	0.32856	0.263725	0.284061	0.272355	0.240852
18	0.647788	0.46596	0.34422	0.276718	0.264598	0.225948	0.226075	0.211823	0.228722	0.215662
19	0.623034	0.415343	0.336185	0.259386	0.264884	0.260337	0.240354	0.230402	0.224336	0.218901

## Sheet: Lasso up to order 1
	20	40	60	80	100	120	140	160	180	200
0	0.587211	0.580033	0.583255	0.585848	0.583016	0.573581	0.580978	0.584505	0.582818	0.575855
1	0.664702	0.639788	0.576799	0.576039	0.576772	0.570336	0.569451	0.579674	0.575933	0.576501
2	0.643888	0.632405	0.592798	0.576393	0.591988	0.578899	0.583908	0.581217	0.589054	0.578047
3	0.679456	0.602773	0.583589	0.577514	0.580693	0.566853	0.56237	0.56562	0.556258	0.561715
4	0.593406	0.591981	0.598089	0.595002	0.588345	0.564816	0.566729	0.569718	0.559296	0.561166
5	0.739035	0.624664	0.586887	0.569131	0.571083	0.563668	0.564323	0.566516	0.564163	0.56632
6	0.657059	0.605104	0.587372	0.608569	0.587967	0.576139	0.571887	0.577993	0.572304	0.57086
7	0.676442	0.654319	0.662377	0.579948	0.586393	0.579348	0.579397	0.577189	0.576963	0.576632
8	0.612131	0.601709	0.599766	0.572717	0.570459	0.577068	0.569696	0.571955	0.563483	0.560016
9	0.599186	0.606098	0.607218	0.605209	0.615417	0.597017	0.589657	0.587724	0.582507	0.570833
10	0.617232	0.635285	0.610329	0.614158	0.582962	0.577268	0.568192	0.561105	0.5585	0.557785
11	0.60211	0.62539	0.666332	0.586168	0.582098	0.58071	0.568228	0.579683	0.579237	0.579268
12	0.585859	0.618098	0.627198	0.581216	0.566441	0.57213	0.573629	0.571229	0.565897	0.569181
13	0.619099	0.58482	0.580764	0.580578	0.578131	0.576614	0.575911	0.576999	0.576817	0.576395
14	0.620813	0.626937	0.591667	0.572877	0.572434	0.563277	0.569294	0.564215	0.56825	0.565386
15	0.625481	0.628141	0.6063	0.602895	0.580371	0.584787	0.576297	0.57994	0.571173	0.570366
16	0.66928	0.623422	0.609311	0.620678	0.606996	0.601141	0.565403	0.563863	0.577391	0.577146
17	0.685229	0.650813	0.62755	0.628126	0.625563	0.59808	0.56993	0.574553	0.573625	0.574851
18	0.62045	0.604036	0.605518	0.567106	0.577436	0.576558	0.572315	0.582871	0.573096	0.568993
19	0.673313	0.631587	0.633894	0.605139	0.595638	0.579114	0.571498	0.581293	0.579503	0.578223

## Sheet: Lasso up to order 2
	20	40	60	80	100	120	140	160	180	200
0	0.436549	0.324485	0.281775	0.261155	0.247682	0.25342	0.25131	0.252436	0.244369	0.256674
1	0.594928	0.556652	0.266946	0.26803	0.274156	0.25348	0.250672	0.241522	0.240625	0.234426
2	0.530776	0.3022	0.275829	0.251443	0.243572	0.242848	0.257689	0.258958	0.241638	0.243079
3	0.488814	0.344949	0.325728	0.258268	0.253249	0.24007	0.229672	0.236341	0.229315	0.227449
4	0.574318	0.493796	0.302041	0.276338	0.254674	0.244384	0.238625	0.238262	0.236772	0.238132
5	0.499357	0.335739	0.240847	0.253123	0.248878	0.249399	0.266834	0.242695	0.249865	0.239105
6	0.481469	0.318974	0.26034	0.25214	0.25511	0.244269	0.241268	0.238108	0.231316	0.231133
7	0.679675	0.370655	0.257608	0.251397	0.255301	0.252109	0.247847	0.242427	0.241562	0.246503
8	0.408475	0.315689	0.303358	0.261917	0.258626	0.255242	0.248926	0.249709	0.248807	0.246876
9	0.610815	0.326177	0.256742	0.248014	0.247307	0.243466	0.245327	0.240399	0.244859	0.235721
10	0.380963	0.462089	0.326152	0.296824	0.24805	0.244535	0.245559	0.233264	0.233718	0.230017
11	0.655047	0.311129	0.247998	0.249113	0.248203	0.243885	0.242188	0.24226	0.237695	0.234787
12	0.476528	0.293203	0.279136	0.250229	0.250676	0.252176	0.244548	0.232768	0.235368	0.227544
13	0.534051	0.3576	0.270249	0.252378	0.249183	0.23635	0.237658	0.240665	0.234138	0.232066
14	0.664518	0.371671	0.318267	0.291299	0.25382	0.255714	0.240575	0.239065	0.230478	0.227581
15	0.651125	0.35571	0.329289	0.290394	0.271022	0.270035	0.254686	0.251582	0.249786	0.24924
16	0.635089	0.33083	0.261076	0.270903	0.25034	0.241993	0.248587	0.249827	0.243599	0.233771
17	0.668024	0.494744	0.256873	0.293663	0.292234	0.272285	0.260406	0.258089	0.255136	0.247487
18	0.491981	0.388217	0.340424	0.273514	0.261931	0.247514	0.240842	0.236203	0.233994	0.23365
19	0.339678	0.290051	0.272181	0.255568	0.246421	0.257224	0.25497	0.244689	0.242694	0.238837

## Sheet: Lasso up to order 3
	20	40	60	80	100	120	140	160	180	200
0	0.471964	0.26629	0.259897	0.250751	0.241684	0.237295	0.241433	0.247359	0.244178	0.243833
1	0.666166	0.511205	0.28308	0.276245	0.26724	0.238177	0.24284	0.235055	0.228568	0.222497
2	0.659503	0.426946	0.271741	0.258176	0.238353	0.248813	0.234886	0.22527	0.225811	0.228299
3	0.386598	0.337485	0.333448	0.269205	0.253526	0.244672	0.227064	0.223187	0.215598	0.214781
4	0.480886	0.518912	0.302675	0.28021	0.253653	0.253423	0.247275	0.234795	0.228205	0.21443
5	0.663478	0.505269	0.253091	0.260272	0.249132	0.254244	0.239958	0.226745	0.223168	0.21787
6	0.657059	0.322815	0.254957	0.255795	0.249728	0.241489	0.244298	0.238215	0.234762	0.233221
7	0.660542	0.628709	0.329106	0.256865	0.259492	0.25502	0.25136	0.24683	0.246577	0.245803
8	0.496593	0.282677	0.32234	0.262932	0.245876	0.254526	0.245334	0.235169	0.240917	0.243989
9	0.610815	0.396566	0.327569	0.254174	0.253216	0.234856	0.240182	0.228155	0.235968	0.235357
10	0.329534	0.390731	0.341554	0.339551	0.248328	0.240488	0.237875	0.240672	0.231573	0.223593
11	0.73204	0.337609	0.29398	0.251007	0.253549	0.249218	0.244656	0.245472	0.241786	0.243414
12	0.476528	0.383746	0.286536	0.249415	0.252784	0.243706	0.228792	0.217136	0.214029	0.21188
13	0.675512	0.325614	0.257566	0.249589	0.242267	0.228661	0.238729	0.232817	0.219529	0.216246
14	0.649713	0.354931	0.317722	0.294991	0.261115	0.24424	0.239446	0.231491	0.224284	0.22402
15	0.655904	0.476845	0.350297	0.309846	0.272059	0.254584	0.257512	0.24972	0.239489	0.226033
16	0.584331	0.467806	0.330786	0.342476	0.252611	0.254034	0.249445	0.263141	0.2549	0.215363
17	0.674344	0.375301	0.336637	0.357473	0.322352	0.284189	0.252502	0.260387	0.259843	0.254091
18	0.834208	0.364741	0.328467	0.28784	0.260202	0.253134	0.23721	0.214751	0.212584	0.220707
19	0.336618	0.285816	0.261193	0.250232	0.248276	0.247324	0.241814	0.240066	0.24063	0.24006

## Sheet: Lasso up to order 4
	20	40	60	80	100	120	140	160	180	200
0	0.645173	0.332124	0.297389	0.250751	0.252141	0.247903	0.242538	0.245756	0.255564	0.248807
1	0.823302	0.529202	0.368252	0.261287	0.260658	0.251228	0.236157	0.241307	0.243231	0.24022
2	0.651091	0.39572	0.284948	0.235238	0.238353	0.240275	0.23471	0.236517	0.234285	0.239987
3	0.629627	0.337485	0.343236	0.28469	0.241229	0.236242	0.236112	0.237429	0.220501	0.218676
4	0.706091	0.627998	0.404983	0.31872	0.267478	0.281775	0.244403	0.238467	0.229052	0.233381
5	0.64488	0.553767	0.250951	0.272636	0.283042	0.247677	0.245952	0.235314	0.236511	0.221705
6	0.76225	0.47635	0.290856	0.269757	0.241922	0.244269	0.247639	0.247467	0.235846	0.239268
7	0.660542	0.628709	0.566396	0.254034	0.255074	0.258696	0.247839	0.250235	0.247231	0.246287
8	0.671666	0.649926	0.319629	0.256613	0.246341	0.240219	0.239136	0.240006	0.24036	0.241472
9	0.610815	0.42505	0.355045	0.288637	0.281666	0.257429	0.254931	0.239622	0.237871	0.231348
10	0.589212	0.454243	0.341554	0.339551	0.322206	0.252869	0.250396	0.252172	0.234715	0.229
11	0.704015	0.378974	0.29398	0.257949	0.258529	0.258343	0.251364	0.253765	0.253337	0.249561
12	0.617174	0.437114	0.286536	0.252922	0.270581	0.266241	0.240293	0.237743	0.222109	0.22658
13	0.704348	0.329744	0.328672	0.290909	0.255713	0.228107	0.23236	0.240777	0.229587	0.233281
14	0.649713	0.622325	0.392056	0.294991	0.251206	0.257727	0.236773	0.230094	0.232339	0.222762
15	0.663712	0.476845	0.351566	0.28735	0.281879	0.257742	0.251299	0.252452	0.244413	0.236257
16	0.686135	0.497908	0.331393	0.342476	0.266933	0.239808	0.249949	0.251351	0.245089	0.218707
17	0.674344	0.489287	0.355769	0.370048	0.364986	0.375894	0.25599	0.260387	0.263439	0.259091
18	0.690816	0.483884	0.339197	0.33611	0.26652	0.260063	0.252892	0.220159	0.231221	0.229618
19	0.673313	0.339399	0.27984	0.258988	0.249654	0.249126	0.247171	0.241164	0.24545	0.241174

## Sheet: Lasso all orders
	20	40	60	80	100	120	140	160	180	200
0	0.645173	0.332124	0.281775	0.278586	0.248626	0.245653	0.253592	0.245756	0.245474	0.253165
1	0.823302	0.556652	0.490961	0.418073	0.266582	0.260619	0.266048	0.253426	0.23587	0.24022
2	0.651091	0.39572	0.479054	0.281958	0.282887	0.245618	0.23471	0.236517	0.234285	0.234005
3	0.806732	0.335655	0.343199	0.333575	0.248657	0.250078	0.247236	0.246108	0.246551	0.249789
4	0.636245	0.627998	0.390242	0.31872	0.272258	0.279365	0.259575	0.24811	0.247513	0.255551
5	0.64488	0.565847	0.28456	0.318824	0.330155	0.272756	0.273129	0.251204	0.242831	0.253047
6	0.735317	0.596659	0.330074	0.258045	0.256446	0.250328	0.247566	0.250922	0.241502	0.248639
7	0.660542	0.628709	0.581658	0.295616	0.340506	0.260213	0.254019	0.249422	0.257639	0.246622
8	0.835608	0.494847	0.317603	0.273183	0.252765	0.239115	0.239136	0.240006	0.24686	0.251127
9	0.610815	0.410339	0.378905	0.334702	0.327182	0.33342	0.326317	0.249626	0.253338	0.248313
10	0.538143	0.558051	0.341554	0.339551	0.330396	0.255916	0.271404	0.267866	0.268069	0.237218
11	0.789228	0.476478	0.347145	0.260013	0.255357	0.260175	0.250059	0.253367	0.257614	0.264131
12	0.617174	0.497559	0.330128	0.297767	0.269701	0.273335	0.251205	0.24823	0.245505	0.239938
13	0.645458	0.328717	0.336012	0.322401	0.294179	0.245005	0.24872	0.243676	0.242576	0.241198
14	0.649713	0.488868	0.522349	0.336899	0.26708	0.272272	0.259036	0.247084	0.233112	0.227656
15	0.655904	0.616948	0.332903	0.335396	0.33441	0.260217	0.258719	0.253759	0.251512	0.247637
16	0.686135	0.486053	0.330786	0.342476	0.325993	0.313133	0.254931	0.252528	0.250872	0.247717
17	0.674344	0.608242	0.33464	0.458603	0.465035	0.368694	0.350071	0.300034	0.262151	0.253847
18	0.749369	0.483884	0.345533	0.345469	0.327136	0.276181	0.251405	0.253248	0.251294	0.24529
19	0.673313	0.597831	0.334723	0.30873	0.266222	0.261694	0.256231	0.243477	0.247157	0.241174

## Sheet: Gradient Boosting
	20	40	60	80	100	120	140	160	180	200
0	0.513002	0.336908	0.379356	0.337425	0.29763	0.263475	0.269776	0.254613	0.2548	0.219994
1	0.754233	0.724543	0.448358	0.399277	0.383492	0.218611	0.368443	0.470875	0.186057	0.220581
2	0.651445	0.512083	0.34162	0.318147	0.328034	0.214062	0.203953	0.357671	0.200164	0.199316
3	0.707613	0.536248	0.347716	0.325004	0.30799	0.236318	0.205102	0.197669	0.185458	0.172895
4	0.549969	0.517693	0.39196	0.360643	0.316605	0.208403	0.179158	0.174334	0.172488	0.167484
5	0.604528	0.49688	0.289169	0.336717	0.308963	0.259609	0.252282	0.233393	0.228158	0.214897
6	0.82422	0.549018	0.265177	0.256214	0.270628	0.261898	0.254246	0.216997	0.216902	0.219757
7	0.663467	0.479338	0.412505	0.330393	0.31202	0.471007	0.332932	0.217646	0.229829	0.226632
8	0.452413	0.342934	0.330962	0.300194	0.285826	0.294983	0.285307	0.282957	0.254661	0.25723
9	0.692442	0.659394	0.307377	0.349221	0.427862	0.469757	0.249841	0.236461	0.235324	0.188669
10	0.720451	0.660698	0.408608	0.483925	0.314271	0.226248	0.220659	0.221006	0.200938	0.199417
11	0.678056	0.332905	0.333304	0.303993	0.283145	0.257811	0.262601	0.240643	0.237062	0.239619
12	0.643421	0.475524	0.516871	0.343312	0.314573	0.230097	0.230009	0.222476	0.190996	0.189376
13	0.521021	0.314126	0.393923	0.331082	0.261032	0.234316	0.245709	0.23887	0.224167	0.193691
14	0.68834	0.381369	0.396804	0.383597	0.33694	0.229983	0.203845	0.219583	0.183772	0.179884
15	0.69395	0.47635	0.379445	0.425051	0.396443	0.46953	0.277857	0.424347	0.233617	0.211028
16	0.731039	0.521746	0.503164	0.28799	0.288336	0.495251	0.271904	0.264599	0.232269	0.189957
17	0.726035	0.472317	0.507513	0.484259	0.439763	0.308566	0.317796	0.503193	0.463646	0.402789
18	0.712749	0.648507	0.511674	0.407444	0.339421	0.211472	0.216656	0.230045	0.219141	0.214641
19	0.842789	0.630167	0.435917	0.252108	0.259405	0.245333	0.228665	0.228578	0.222118	0.218334

## Sheet: Random Forest
	20	40	60	80	100	120	140	160	180	200
0	0.533675	0.453652	0.323841	0.264856	0.228934	0.230067	0.236613	0.230873	0.218637	0.211412
1	0.630033	0.589298	0.497938	0.440591	0.374181	0.292262	0.33547	0.325403	0.233371	0.238425
2	0.592315	0.471022	0.334743	0.309969	0.328232	0.252547	0.255843	0.255645	0.226617	0.21246
3	0.642115	0.544665	0.362321	0.332289	0.281806	0.279998	0.217882	0.200312	0.194336	0.187566
4	0.591816	0.502287	0.34482	0.335677	0.25431	0.221497	0.196876	0.173375	0.172016	0.164383
5	0.566666	0.457722	0.249931	0.310915	0.278704	0.246846	0.251999	0.249835	0.242099	0.214699
6	0.669682	0.512721	0.334477	0.260523	0.233738	0.227982	0.223222	0.206793	0.203485	0.198646
7	0.612278	0.530565	0.574884	0.396399	0.443924	0.370369	0.288598	0.239755	0.22096	0.21167
8	0.547895	0.32488	0.277436	0.248177	0.232297	0.247196	0.238607	0.246075	0.233161	0.238637
9	0.632077	0.560778	0.418423	0.386261	0.397039	0.336662	0.325468	0.277687	0.243597	0.191274
10	0.646232	0.595419	0.45555	0.410814	0.271811	0.242351	0.208505	0.205423	0.191035	0.177631
11	0.576938	0.466609	0.439281	0.274735	0.319262	0.237596	0.230958	0.223159	0.217625	0.217738
12	0.607092	0.475108	0.458564	0.317366	0.255096	0.228008	0.209646	0.206695	0.177074	0.176683
13	0.515325	0.435959	0.372113	0.343101	0.289792	0.230363	0.237807	0.236137	0.22626	0.202632
14	0.692401	0.460096	0.36077	0.316055	0.264054	0.222673	0.2141	0.213153	0.192837	0.193343
15	0.598604	0.487553	0.422039	0.426856	0.402806	0.366507	0.324596	0.307761	0.260728	0.240255
16	0.661281	0.543422	0.477959	0.350224	0.383205	0.319347	0.271888	0.256086	0.231699	0.200686
17	0.687802	0.557177	0.453014	0.447464	0.454672	0.399325	0.316287	0.323124	0.303621	0.307336
18	0.611778	0.568443	0.493231	0.346086	0.314149	0.311558	0.283982	0.244617	0.204375	0.191463
19	0.654562	0.53715	0.455605	0.327823	0.328219	0.266987	0.225241	0.214771	0.214868	0.219792
