# Supplementary material for: Epistatic Net allows the sparse spectral regularization of deep neural networks for inferring fitness functions
Source: Nat Commun. 2021 Sep 1;12:5225. doi: 10.1038/s41467-021-25371-3 (PMC8410946; doi:10.1038/s41467-021-25371-3)
Supplement: Supplementary file 7 — Supplementary Data 4 [file 41467_2021_25371_MOESM7_ESM.xlsx]

## Sheet: DNN + EN-S 100 sampling
	20	40	60	80	100
0	0.504342	0.774188	0.789653	0.754595	0.843142
1	0.0431233	0.52805	0.806434	0.776133	0.808336
2	0.249685	0.685921	0.785836	0.787737	0.829289
3	0.0286916	0.766926	0.806608	0.797598	0.808795
4	0.149563	0.324936	0.699771	0.707951	0.774731
5	0.14275	0.566334	0.757498	0.717666	0.774996
6	-0.0796359	0.790926	0.802237	0.832071	0.849172
7	0.00739305	0.62827	0.809826	0.789683	0.812377
8	0.309504	0.763256	0.811769	0.844626	0.822929
9	0.0228294	0.740591	0.778186	0.794847	0.823623
10	0.457337	0.547431	0.801046	0.758496	0.796191
11	0.154117	0.741241	0.814044	0.794496	0.806402
12	0.232368	0.670757	0.825286	0.789344	0.806447
13	0.576194	0.752479	0.830533	0.815896	0.804647
14	0.128373	0.612415	0.636379	0.687698	0.711721
15	0.183003	0.578151	0.737343	0.824072	0.845996
16	0.0699976	0.667625	0.726049	0.718069	0.789335
17	0.0120827	0.550393	0.73558	0.73558	0.730124
18	-0.0101861	0.775713	0.809341	0.825181	0.827134
19	0.00622067	0.810631	0.834523	0.822851	0.835141

## Sheet: DNN + EN-S 54 sampling
	20	40	60	80	100
0	0.389892	0.605796	0.731026	0.692792	0.753808
1	-0.0299227	0.508808	0.745287	0.697096	0.774205
2	-0.151738	0.519322	0.752032	0.784022	0.808694
3	0.0382967	0.511666	0.651024	0.792436	0.785974
4	0.0727765	0.0701309	0.65638	0.637315	0.768629
5	-0.0366135	0.461309	0.788092	0.686948	0.725799
6	-0.0253894	0.653456	0.809013	0.773384	0.790463
7	0.0295202	0.417854	0.631706	0.6835	0.76792
8	0.243412	0.742839	0.759235	0.792959	0.818077
9	-0.264133	0.659272	0.70925	0.776838	0.759943
10	0.238633	0.603401	0.692156	0.712606	0.733163
11	0.0993488	0.543069	0.663615	0.786038	0.727309
12	-0.151647	0.743192	0.71703	0.782917	0.774664
13	0.333574	0.708622	0.789114	0.731352	0.781954
14	0.00336237	0.632291	0.56975	0.647397	0.750206
15	0.0236413	0.565767	0.720667	0.778198	0.79803
16	-0.0907147	0.611462	0.626257	0.681772	0.796112
17	0.024811	0.545918	0.732979	0.595578	0.677609
18	0.141245	0.569804	0.787113	0.804885	0.831261
19	-0.00389894	0.750843	0.768329	0.781864	0.79443

## Sheet: DNN + EN-S 20 sampling
	20	40	60	80	100
0	0.281241	0.641233	0.709874	0.730089	0.835619
1	-0.0599315	0.25877	0.679326	0.742126	0.75933
2	-0.150397	0.489009	0.714902	0.771824	0.76883
3	0.176483	0.644613	0.511791	0.750063	0.76939
4	-0.0501695	0.0768453	0.773586	0.640782	0.686246
5	-0.0345585	0.514635	0.740084	0.748321	0.766953
6	-0.289801	0.746502	0.786492	0.77129	0.767326
7	-0.221926	0.104832	0.506204	0.727754	0.653713
8	-0.275759	0.710382	0.758326	0.780528	0.804802
9	-0.072054	0.688233	0.693952	0.727668	0.790624
10	0.249576	0.276331	0.745708	0.690093	0.69927
11	0.0262048	0.451807	0.673496	0.70148	0.790605
12	-0.00734137	0.538988	0.718098	0.784265	0.818022
13	-0.156927	0.567398	0.751799	0.617725	0.728699
14	0.00686546	0.566914	0.600171	0.681895	0.677548
15	0.0990637	0.606246	0.689277	0.779324	0.781608
16	-0.391537	0.431581	0.633827	0.66054	0.75934
17	-0.138409	0.219808	0.623509	0.462175	0.447999
18	0.00427289	0.405317	0.75304	0.791876	0.792288
19	0.128178	0.780288	0.788076	0.763809	0.762172
