# Supplementary material for: Epistatic Net allows the sparse spectral regularization of deep neural networks for inferring fitness functions
Source: Nat Commun. 2021 Sep 1;12:5225. doi: 10.1038/s41467-021-25371-3 (PMC8410946; doi:10.1038/s41467-021-25371-3)
Supplement: Supplementary file 8 — Supplementary Data 5 [file 41467_2021_25371_MOESM8_ESM.xlsx]

## Sheet: GB1
	DNN+EN	DNN	LASSO order 1	LASSO order 2	Gradient Boosting	Random Forest
0	0.53	0.465	0.136	0.113	0.342	0.323
1	0.49	0.486	0.111	0.0941	0.236	0.255
2	0.491	0.446	0.134	0.11	0.309	0.325

## Sheet: avGFP
	DNN+EN	DNN	LASSO order 1	LASSO order 2	Gradient Boosting	Random Forest
0	0.74	0.729	0.603	0.609	0.603	0.545
1	0.763	0.728	0.59	0.6	0.611	0.553
2	0.729	0.728	0.568	0.579	0.634	0.542
